# Supplementary material for: Resilience, Stress, Well-Being, and Sleep Quality in Multiple Sclerosis
Source: J Clin Med. 2023 Jan 16;12(2):716. doi: 10.3390/jcm12020716 (PMC9864697; doi:10.3390/jcm12020716)
Supplement: Supplementary file 1 [file jcm-12-00716-s001.zip]

Archive with 1 entries (1 files):
- jcm-2103600-supplementary.pdf
